# Supplementary material for: Surface Functionalization of Face Masks with Cold Plasma and Its Effect in Anchoring Polyphenols Extracted from Agri-Food
Source: Molecules. 2022 Dec 6;27(23):8632. doi: 10.3390/molecules27238632 (PMC9737527; doi:10.3390/molecules27238632)
Supplement: Supplementary file 1 [file molecules-27-08632-s001.zip]

Archive with 1 entries (1 files):
- molecules-1999824-supplementary.pdf
